# Supplementary material for: Discovery of potent small-molecule inhibitors of lipoprotein(a) formation
Source: Nature. 2024 May 8;629(8013):945–50. doi: 10.1038/s41586-024-07387-z (PMC11111404; doi:10.1038/s41586-024-07387-z)
Supplement: Supplementary file 4 — Source Data Fig. 1 [file 41586_2024_7387_MOESM4_ESM.xlsx]

## Sheet: Fig 1e_data
Animal	Treatment	Lp(a)	Percent_change_from_Vehicle
1	Vehicle	17.203	6.48979
2	Vehicle	13.941	-13.7026
3	Vehicle	19.182	18.7402
4	Vehicle	15.784	-2.29408
5	Vehicle	14.663	-9.23328
1	LSN3353871-3mpk	12.055	-25.3773
2	LSN3353871-3mpk	12.895	-20.1775
3	LSN3353871-3mpk	11.318	-29.9395
4	LSN3353871-3mpk	12.652	-21.6818
5	LSN3353871-3mpk	12.37	-23.4274
2	LSN3353871-10mpk	7.019	-56.5511
3	LSN3353871-10mpk	5.044	-68.7767
4	LSN3353871-10mpk	7.768	-51.9146
5	LSN3353871-10mpk	7.374	-54.3536
1	LSN3353871-30mpk	4.356	-73.0355
2	LSN3353871-30mpk	4.358	-73.0232
3	LSN3353871-30mpk	7.173	-55.5978
4	LSN3353871-30mpk	7.209	-55.3749
5	LSN3353871-30mpk	5.82	-63.9731
1	LSN3353871-100mpk	4.857	-69.9343
2	LSN3353871-100mpk	3.645	-77.4368
3	LSN3353871-100mpk	4.635	-71.3085
4	LSN3353871-100mpk	2.743	-83.0203
5	LSN3353871-100mpk	1.826	-88.6967

## Sheet: Fig 1e_stats
Treatment	Diff_vs_Vehicle	SE_Diff	Adj_pvalue
LSN3353871-3mpk	-3.8966	0.894125	0.00142016
LSN3353871-10mpk	-9.35335	0.948363	2.96668e-10
LSN3353871-30mpk	-10.3714	0.894125	8.99059e-12
LSN3353871-100mpk	-12.6134	0.894125	8.82627e-14

## Sheet: Fig 1f_raw_data
CynoID	Treatment	Day	Lp(a)
214384	LSN3353871-BID	-14	51.2555
214384	LSN3353871-BID	-1	61.5505
214384	LSN3353871-BID	1	44.7918
214384	LSN3353871-BID	3	36.1685
214384	LSN3353871-BID	5	28.8563
214384	LSN3353871-BID	9	34.042
214384	LSN3353871-BID	14	38.9755
214389	LSN3353871-BID	-14	63.283
214389	LSN3353871-BID	-1	62.7685
214389	LSN3353871-BID	1	52.535
214389	LSN3353871-BID	3	45.0043
214389	LSN3353871-BID	5	38.5745
214389	LSN3353871-BID	9	44.675
214389	LSN3353871-BID	14	55.7647
215597	LSN3353871-BID	-14	50.674
215597	LSN3353871-BID	-1	48.163
215597	LSN3353871-BID	1	44.0168
215597	LSN3353871-BID	3	39.4997
215597	LSN3353871-BID	5	31.448
215597	LSN3353871-BID	9	39.068
215597	LSN3353871-BID	14	33.5363
215666	LSN3353871-BID	-14	55.2892
215666	LSN3353871-BID	-1	60.7172
215666	LSN3353871-BID	1	46.6457
215666	LSN3353871-BID	3	31.6748
215666	LSN3353871-BID	5	28.6503
215666	LSN3353871-BID	9	37.0712
215666	LSN3353871-BID	14	40.4025
215669	LSN3353871-BID	-14	13.5483
215669	LSN3353871-BID	-1	13.635
215669	LSN3353871-BID	1	12.9142
215669	LSN3353871-BID	3	8.96517
215669	LSN3353871-BID	5	10.7198
215669	LSN3353871-BID	9	13.4855
215669	LSN3353871-BID	14	9.65717
215682	LSN3353871-BID	-14	15.2575
215682	LSN3353871-BID	-1	18.9902
215682	LSN3353871-BID	1	11.7935
215682	LSN3353871-BID	3	6.9825
215682	LSN3353871-BID	5	9.08017
215682	LSN3353871-BID	9	14.776
215682	LSN3353871-BID	14	7.2775
215687	LSN3353871-BID	-14	54.086
215687	LSN3353871-BID	-1	51.942
215687	LSN3353871-BID	1	42.9437
215687	LSN3353871-BID	3	34.2685
215687	LSN3353871-BID	5	32.1393
215687	LSN3353871-BID	9	41.9348
215687	LSN3353871-BID	14	34.1767
215689	LSN3353871-BID	-14	23.9562
215689	LSN3353871-BID	-1	31.6327
215689	LSN3353871-BID	1	23.7942
215689	LSN3353871-BID	3	20.4107
215689	LSN3353871-BID	5	18.0332
215689	LSN3353871-BID	9	17.9605
215689	LSN3353871-BID	14	13.5137
214386	LSN3353871-QD	-14	38.7218
214386	LSN3353871-QD	-1	60.6415
214386	LSN3353871-QD	1	55.4155
214386	LSN3353871-QD	3	40.6228
214386	LSN3353871-QD	5	40.148
214386	LSN3353871-QD	9	43.3325
214386	LSN3353871-QD	14	37.2848
214555	LSN3353871-QD	-14	35.5823
214555	LSN3353871-QD	-1	25.2005
214555	LSN3353871-QD	1	18.3242
214555	LSN3353871-QD	3	20.1472
214555	LSN3353871-QD	5	26.2523
214555	LSN3353871-QD	9	24.1392
214555	LSN3353871-QD	14	21.2787
215674	LSN3353871-QD	-14	21.5473
215674	LSN3353871-QD	-1	19.5525
215674	LSN3353871-QD	1	19.2992
215674	LSN3353871-QD	3	22.9996
215674	LSN3353871-QD	5	19.7278
215674	LSN3353871-QD	9	20.9827
215674	LSN3353871-QD	14	29.1092
215675	LSN3353871-QD	-14	70.3018
215675	LSN3353871-QD	-1	76.7526
215675	LSN3353871-QD	1	63.8385
215675	LSN3353871-QD	3	59.4995
215675	LSN3353871-QD	5	47.9575
215675	LSN3353871-QD	9	66.458
215675	LSN3353871-QD	14	54.8573
215677	LSN3353871-QD	-14	19.77
215677	LSN3353871-QD	-1	10.4465
215677	LSN3353871-QD	1	12.615
215677	LSN3353871-QD	3	10.8533
215677	LSN3353871-QD	5	13.7912
215677	LSN3353871-QD	9	15.0758
215677	LSN3353871-QD	14	18.7425
215678	LSN3353871-QD	-14	48.5668
215678	LSN3353871-QD	-1	55.4095
215678	LSN3353871-QD	1	40.408
215678	LSN3353871-QD	3	31.8463
215678	LSN3353871-QD	5	21.5393
215678	LSN3353871-QD	9	26.9873
215678	LSN3353871-QD	14	39.3452
215686	LSN3353871-QD	-14	61.406
215686	LSN3353871-QD	-1	64.272
215686	LSN3353871-QD	1	48.1358
215686	LSN3353871-QD	3	39.5063
215686	LSN3353871-QD	5	37.3218
215686	LSN3353871-QD	9	56.5955
215686	LSN3353871-QD	14	48.5785
215690	LSN3353871-QD	-14	37.9278
215690	LSN3353871-QD	-1	49.5175
215690	LSN3353871-QD	1	37.1353
215690	LSN3353871-QD	3	29.6812
215690	LSN3353871-QD	5	25.577
215690	LSN3353871-QD	9	31.4135
215690	LSN3353871-QD	14	37.4098
214552	Vehicle	-14	18.2397
214552	Vehicle	-1	33.502
214552	Vehicle	1	30.6663
214552	Vehicle	3	26.2597
214552	Vehicle	5	34.401
214552	Vehicle	9	38.7565
214552	Vehicle	14	29.4205
214570	Vehicle	-14	31.6182
214570	Vehicle	-1	41.2328
214570	Vehicle	1	24.0782
214570	Vehicle	3	24.9572
214570	Vehicle	5	19.5303
214570	Vehicle	9	29.4377
214570	Vehicle	14	38.3482
215667	Vehicle	-14	23.0818
215667	Vehicle	-1	24.9405
215667	Vehicle	1	21.0757
215667	Vehicle	3	17.4555
215667	Vehicle	5	23.748
215667	Vehicle	9	31.1613
215667	Vehicle	14	25.7785
215668	Vehicle	-14	3.346
215668	Vehicle	-1	18.1858
215668	Vehicle	1	8.2524
215668	Vehicle	3	6.1892
215668	Vehicle	5	10.16
215668	Vehicle	9	13.2492
215668	Vehicle	14	6.72183
215670	Vehicle	-14	11.6093
215670	Vehicle	-1	5.99567
215670	Vehicle	1	7.13367
215670	Vehicle	3	8.21467
215670	Vehicle	5	9.0165
215670	Vehicle	9	6.58675
215670	Vehicle	14	9.58467
215673	Vehicle	-14	24.7298
215673	Vehicle	-1	27.2225
215673	Vehicle	1	17.189
215673	Vehicle	3	16.9458
215673	Vehicle	5	16.992
215673	Vehicle	9	23.849
215673	Vehicle	14	21.5447
215684	Vehicle	-14	43.9763
215684	Vehicle	-1	40.3167
215684	Vehicle	1	37.0063
215684	Vehicle	3	35.6163
215684	Vehicle	5	36.242
215684	Vehicle	9	54.857
215684	Vehicle	14	40.8612
215685	Vehicle	-14	58.7253
215685	Vehicle	-1	69.8638
215685	Vehicle	1	52.2178
215685	Vehicle	3	52.0195
215685	Vehicle	5	49.1995
215685	Vehicle	9	57.8292
215685	Vehicle	14	64.9462
215688	Vehicle	-14	18.1862
215688	Vehicle	-1	19.0256
215688	Vehicle	1	13.139
215688	Vehicle	3	13.8566
215688	Vehicle	5	11.2672
215688	Vehicle	9	14.46
215688	Vehicle	14	22.8316

## Sheet: Fig1f_pct_chng_from_baseline
CynoID	Treatment	Day	pCFB
214384	LSN3353871-BID	1	-20.5861
214384	LSN3353871-BID	3	-35.8749
214384	LSN3353871-BID	5	-48.839
214384	LSN3353871-BID	9	-39.6451
214384	LSN3353871-BID	14	-30.8982
214389	LSN3353871-BID	1	-16.6452
214389	LSN3353871-BID	3	-28.5937
214389	LSN3353871-BID	5	-38.7957
214389	LSN3353871-BID	9	-29.1163
214389	LSN3353871-BID	14	-11.5208
215597	LSN3353871-BID	1	-10.9306
215597	LSN3353871-BID	3	-20.0709
215597	LSN3353871-BID	5	-36.3639
215597	LSN3353871-BID	9	-20.9446
215597	LSN3353871-BID	14	-32.1383
215666	LSN3353871-BID	1	-19.5807
215666	LSN3353871-BID	3	-45.3913
215666	LSN3353871-BID	5	-50.6056
215666	LSN3353871-BID	9	-36.0875
215666	LSN3353871-BID	14	-30.3443
215669	LSN3353871-BID	1	-4.98467
215669	LSN3353871-BID	3	-34.0392
215669	LSN3353871-BID	5	-21.1294
215669	LSN3353871-BID	9	-0.781116
215669	LSN3353871-BID	14	-28.9479
215682	LSN3353871-BID	1	-31.1282
215682	LSN3353871-BID	3	-59.2235
215682	LSN3353871-BID	5	-46.9735
215682	LSN3353871-BID	9	-13.7109
215682	LSN3353871-BID	14	-57.5008
215687	LSN3353871-BID	1	-18.9955
215687	LSN3353871-BID	3	-35.3595
215687	LSN3353871-BID	5	-39.3758
215687	LSN3353871-BID	9	-20.8987
215687	LSN3353871-BID	14	-35.5326
215689	LSN3353871-BID	1	-14.3923
215689	LSN3353871-BID	3	-26.5656
215689	LSN3353871-BID	5	-35.1194
215689	LSN3353871-BID	9	-35.3809
215689	LSN3353871-BID	14	-51.38
214386	LSN3353871-QD	1	11.5412
214386	LSN3353871-QD	3	-18.2339
214386	LSN3353871-QD	5	-19.1894
214386	LSN3353871-QD	9	-12.7796
214386	LSN3353871-QD	14	-24.9526
214555	LSN3353871-QD	1	-39.7058
214555	LSN3353871-QD	3	-33.7073
214555	LSN3353871-QD	5	-13.6191
214555	LSN3353871-QD	9	-20.572
214555	LSN3353871-QD	14	-29.9842
215674	LSN3353871-QD	1	-6.08624
215674	LSN3353871-QD	3	11.9206
215674	LSN3353871-QD	5	-4.00083
215674	LSN3353871-QD	9	2.10585
215674	LSN3353871-QD	14	41.651
215675	LSN3353871-QD	1	-13.177
215675	LSN3353871-QD	3	-19.0783
215675	LSN3353871-QD	5	-34.7759
215675	LSN3353871-QD	9	-9.61442
215675	LSN3353871-QD	14	-25.3919
215677	LSN3353871-QD	1	-16.5026
215677	LSN3353871-QD	3	-28.1629
215677	LSN3353871-QD	5	-8.71764
215677	LSN3353871-QD	9	-0.214563
215677	LSN3353871-QD	14	24.0547
215678	LSN3353871-QD	1	-22.2746
215678	LSN3353871-QD	3	-38.7431
215678	LSN3353871-QD	5	-58.5688
215678	LSN3353871-QD	9	-48.0895
215678	LSN3353871-QD	14	-24.319
215686	LSN3353871-QD	1	-23.3982
215686	LSN3353871-QD	3	-37.1309
215686	LSN3353871-QD	5	-40.6072
215686	LSN3353871-QD	9	-9.93571
215686	LSN3353871-QD	14	-22.6937
215690	LSN3353871-QD	1	-15.0662
215690	LSN3353871-QD	3	-32.1149
215690	LSN3353871-QD	5	-41.5017
215690	LSN3353871-QD	9	-28.1528
215690	LSN3353871-QD	14	-14.4384
214552	Vehicle	1	18.5363
214552	Vehicle	3	1.50298
214552	Vehicle	5	32.9721
214552	Vehicle	9	49.8077
214552	Vehicle	14	13.7207
214570	Vehicle	1	-33.8975
214570	Vehicle	3	-31.4844
214570	Vehicle	5	-46.3828
214570	Vehicle	9	-19.1839
214570	Vehicle	14	5.27835
215667	Vehicle	1	-12.2256
215667	Vehicle	3	-27.3026
215667	Vehicle	5	-1.09602
215667	Vehicle	9	29.7785
215667	Vehicle	14	7.36046
215668	Vehicle	1	-23.3469
215668	Vehicle	3	-42.5111
215668	Vehicle	5	-5.62795
215668	Vehicle	9	23.066
215668	Vehicle	14	-37.5637
215670	Vehicle	1	-18.9586
215670	Vehicle	3	-6.67803
215670	Vehicle	5	2.43113
215670	Vehicle	9	-25.1718
215670	Vehicle	14	8.88573
215673	Vehicle	1	-33.8278
215673	Vehicle	3	-34.7642
215673	Vehicle	5	-34.5862
215673	Vehicle	9	-8.18892
215673	Vehicle	14	-17.0599
215684	Vehicle	1	-12.1961
215684	Vehicle	3	-15.4942
215684	Vehicle	5	-14.0095
215684	Vehicle	9	30.1579
215684	Vehicle	14	-3.04948
215685	Vehicle	1	-18.7835
215685	Vehicle	3	-19.0919
215685	Vehicle	5	-23.478
215685	Vehicle	9	-10.0559
215685	Vehicle	14	1.01343
215688	Vehicle	1	-29.3826
215688	Vehicle	3	-25.5258
215688	Vehicle	5	-39.4429
215688	Vehicle	9	-22.2827
215688	Vehicle	14	22.7116

## Sheet: Fig 1f_stats
Treatment	Day	Mean_pCFB	SEM	Mean_pCFB_vs_Veh	SEMvsVeh	Adj_pvalue
Vehicle	1	-18.23	6.94
LSN3353871-BID	1	-17.16	4.12	1.08	8.07	1
LSN3353871-QD	1	-15.58	7.18	2.65	9.99	1
Vehicle	3	-22.37	6.94
LSN3353871-BID	3	-35.64	4.12	-13.27	8.07	1
LSN3353871-QD	3	-24.41	7.18	-2.03	9.99	1
Vehicle	5	-14.36	6.94
LSN3353871-BID	5	-39.65	4.12	-25.29	8.07	0.03
LSN3353871-QD	5	-27.62	7.18	-13.26	9.99	1
Vehicle	9	5.33	6.94
LSN3353871-BID	9	-24.57	4.12	-29.9	8.07	0.006
LSN3353871-QD	9	-15.91	7.18	-21.23	9.99	0.393
Vehicle	14	0.14	6.94
LSN3353871-BID	14	-34.78	4.12	-34.93	8.07	0.001
LSN3353871-QD	14	-9.51	7.18	-9.65	9.99	1
