# Supplementary material for: Discovery of potent small-molecule inhibitors of lipoprotein(a) formation
Source: Nature. 2024 May 8;629(8013):945–50. doi: 10.1038/s41586-024-07387-z (PMC11111404; doi:10.1038/s41586-024-07387-z)
Supplement: Supplementary file 5 — Source Data Fig. 3 [file 41586_2024_7387_MOESM5_ESM.xlsx]

## Sheet: Fig 3a_data
Animal	Treatment	Lp(a)	Percent_change_from_Vehicle
1	Vehicle	44.5712	13.7572
2	Vehicle	35.7456	-8.76813
3	Vehicle	47.0685	20.1308
4	Vehicle	33.7663	-13.8196
5	Vehicle	34.7534	-11.3004
1	LSN3441732_1mpk	18.7778	-52.0742
2	LSN3441732_1mpk	47.3279	20.793
3	LSN3441732_1mpk	28.845	-26.3802
4	LSN3441732_1mpk	27.7479	-29.1802
5	LSN3441732_1mpk	25.2914	-35.4498
1	LSN3441732_3mpk	13.1164	-66.5236
2	LSN3441732_3mpk	18.9391	-51.6627
3	LSN3441732_3mpk	20.799	-46.9156
4	LSN3441732_3mpk	24.0035	-38.737
5	LSN3441732_3mpk	29.6445	-24.3395
1	LSN3441732_10mpk	9.18335	-76.5617
2	LSN3441732_10mpk	17.1915	-56.1229
3	LSN3441732_10mpk	10.7929	-72.4537
4	LSN3441732_10mpk	16.9307	-56.7885
5	LSN3441732_10mpk	19.122	-51.1958
1	LSN3441732_30mpk	14.179	-63.8115
2	LSN3441732_30mpk	5.61625	-85.6659
3	LSN3441732_30mpk	8.04015	-79.4795
4	LSN3441732_30mpk	5.1525	-86.8495
5	LSN3441732_30mpk	7.3128	-81.3358

## Sheet: Fig 3a_stats
Treatment	Diff_vs_Vehicle	SE_Diff	Adj_pvalue
LSN3441732_1mpk	-9.583	4.20604	0.105083
LSN3441732_3mpk	-17.8805	4.20604	0.00129123
LSN3441732_10mpk	-24.5369	4.20604	3.50728e-05
LSN3441732_30mpk	-31.1209	4.20604	1.04346e-06

## Sheet: Fig 3b_raw_data
CynoID	Treatment	Day	Lp(a)
P0201	LSN3441732 10mpk BID	-14	86.167
P0201	LSN3441732 10mpk BID	-1	82.77
P0201	LSN3441732 10mpk BID	1	84.78
P0201	LSN3441732 10mpk BID	3	69.322
P0201	LSN3441732 10mpk BID	5	57.264
P0201	LSN3441732 10mpk BID	9	91.808
P0201	LSN3441732 10mpk BID	14	78.511
P0202	LSN3441732 10mpk BID	-14	49.341
P0202	LSN3441732 10mpk BID	-1	51.607
P0202	LSN3441732 10mpk BID	1	42.107
P0202	LSN3441732 10mpk BID	3	19.23
P0202	LSN3441732 10mpk BID	5	12.826
P0202	LSN3441732 10mpk BID	9	21.786
P0202	LSN3441732 10mpk BID	14	27.791
P0203	LSN3441732 10mpk BID	-14	56.682
P0203	LSN3441732 10mpk BID	-1	58.876
P0203	LSN3441732 10mpk BID	1	61.295
P0203	LSN3441732 10mpk BID	3	40.411
P0203	LSN3441732 10mpk BID	5	33.59
P0203	LSN3441732 10mpk BID	9	34.264
P0203	LSN3441732 10mpk BID	14	30.18
P0204	LSN3441732 10mpk BID	-14	25.193
P0204	LSN3441732 10mpk BID	-1	34.406
P0204	LSN3441732 10mpk BID	1	35.316
P0204	LSN3441732 10mpk BID	3	16.352
P0204	LSN3441732 10mpk BID	5	11.492
P0204	LSN3441732 10mpk BID	9	12.009
P0204	LSN3441732 10mpk BID	14	11.629
P0205	LSN3441732 10mpk BID	-14	42.356
P0205	LSN3441732 10mpk BID	-1	53.514
P0205	LSN3441732 10mpk BID	1	53.315
P0205	LSN3441732 10mpk BID	3	31.338
P0205	LSN3441732 10mpk BID	5	22.573
P0205	LSN3441732 10mpk BID	9	30.399
P0205	LSN3441732 10mpk BID	14	34.817
P0206	LSN3441732 10mpk BID	-14	61.404
P0206	LSN3441732 10mpk BID	-1	88.739
P0206	LSN3441732 10mpk BID	1	65.761
P0206	LSN3441732 10mpk BID	3	24.297
P0206	LSN3441732 10mpk BID	5	16.289
P0206	LSN3441732 10mpk BID	9	23.273
P0206	LSN3441732 10mpk BID	14	28.048
P0207	LSN3441732 10mpk BID	-14	50.764
P0207	LSN3441732 10mpk BID	-1	49.824
P0207	LSN3441732 10mpk BID	1	52.068
P0207	LSN3441732 10mpk BID	3	32.773
P0207	LSN3441732 10mpk BID	5	30.322
P0207	LSN3441732 10mpk BID	9	33.09
P0207	LSN3441732 10mpk BID	14	46.579
P0208	LSN3441732 10mpk BID	-14	18.822
P0208	LSN3441732 10mpk BID	-1	24.664
P0208	LSN3441732 10mpk BID	1	17.81
P0208	LSN3441732 10mpk BID	3	10.682
P0208	LSN3441732 10mpk BID	5	6.608
P0208	LSN3441732 10mpk BID	9	6.532
P0208	LSN3441732 10mpk BID	14	14.67
P0101	LSN3441732 2mpk BID	-14	48.322
P0101	LSN3441732 2mpk BID	-1	59.314
P0101	LSN3441732 2mpk BID	1	53.349
P0101	LSN3441732 2mpk BID	3	39.615
P0101	LSN3441732 2mpk BID	5	21.3
P0101	LSN3441732 2mpk BID	9	28.878
P0101	LSN3441732 2mpk BID	14	39.381
P0102	LSN3441732 2mpk BID	-14	88.666
P0102	LSN3441732 2mpk BID	-1	80.73
P0102	LSN3441732 2mpk BID	1	76.924
P0102	LSN3441732 2mpk BID	3	78.588
P0102	LSN3441732 2mpk BID	5	64.577
P0102	LSN3441732 2mpk BID	9	65.489
P0102	LSN3441732 2mpk BID	14	67.526
P0103	LSN3441732 2mpk BID	-14	25.992
P0103	LSN3441732 2mpk BID	-1	28.393
P0103	LSN3441732 2mpk BID	1	29.671
P0103	LSN3441732 2mpk BID	3	21.746
P0103	LSN3441732 2mpk BID	5	12.728
P0103	LSN3441732 2mpk BID	9	14.057
P0103	LSN3441732 2mpk BID	14	15.918
P0104	LSN3441732 2mpk BID	-14	63.181
P0104	LSN3441732 2mpk BID	-1	70.136
P0104	LSN3441732 2mpk BID	1	68.63
P0104	LSN3441732 2mpk BID	3	39.06
P0104	LSN3441732 2mpk BID	5	17.343
P0104	LSN3441732 2mpk BID	9	27.887
P0104	LSN3441732 2mpk BID	14	34.257
P0105	LSN3441732 2mpk BID	-14	29.507
P0105	LSN3441732 2mpk BID	-1	32.78
P0105	LSN3441732 2mpk BID	1	26.472
P0105	LSN3441732 2mpk BID	3	20.28
P0105	LSN3441732 2mpk BID	5	14.71
P0105	LSN3441732 2mpk BID	9	15.897
P0105	LSN3441732 2mpk BID	14	17.714
P0106	LSN3441732 2mpk BID	-14	13.879
P0106	LSN3441732 2mpk BID	-1	15.973
P0106	LSN3441732 2mpk BID	1	14.18
P0106	LSN3441732 2mpk BID	3	16.752
P0106	LSN3441732 2mpk BID	5	16.424
P0106	LSN3441732 2mpk BID	9	19.882
P0106	LSN3441732 2mpk BID	14	24.162
P0107	LSN3441732 2mpk BID	-14	63.195
P0107	LSN3441732 2mpk BID	-1	76.499
P0107	LSN3441732 2mpk BID	1	66.699
P0107	LSN3441732 2mpk BID	3	59.119
P0107	LSN3441732 2mpk BID	5	43.266
P0107	LSN3441732 2mpk BID	9	45.501
P0107	LSN3441732 2mpk BID	14	45.625
P0108	LSN3441732 2mpk BID	-14	23.549
P0108	LSN3441732 2mpk BID	-1	27.63
P0108	LSN3441732 2mpk BID	1	27.339
P0108	LSN3441732 2mpk BID	3	21.392
P0108	LSN3441732 2mpk BID	5	19.069
P0108	LSN3441732 2mpk BID	9	14.625
P0108	LSN3441732 2mpk BID	14	19.292
P0001	Vehicle	-14	55.974
P0001	Vehicle	-1	51.836
P0001	Vehicle	1	55.595
P0001	Vehicle	3	48.023
P0001	Vehicle	5	45.796
P0001	Vehicle	9	52.032
P0001	Vehicle	14	50.453
P0002	Vehicle	-14	40.759
P0002	Vehicle	-1	38.544
P0002	Vehicle	1	35.407
P0002	Vehicle	3	37.908
P0002	Vehicle	5	32.748
P0002	Vehicle	9	39.132
P0002	Vehicle	14	37.447
P0003	Vehicle	-14	69.58
P0003	Vehicle	-1	83.365
P0003	Vehicle	1	81.69
P0003	Vehicle	3	71.287
P0003	Vehicle	5	61.95
P0003	Vehicle	9	68.15
P0003	Vehicle	14	80.599
P0004	Vehicle	-14	25.164
P0004	Vehicle	-1	34.097
P0004	Vehicle	1	30.006
P0004	Vehicle	3	27.457
P0004	Vehicle	5	20.769
P0004	Vehicle	9	19.545
P0004	Vehicle	14	25.041
P0005	Vehicle	-14	72.263
P0005	Vehicle	-1	69.569
P0005	Vehicle	1	60.849
P0005	Vehicle	3	55.676
P0005	Vehicle	5	51.739
P0005	Vehicle	9	51.808
P0005	Vehicle	14	60.395
P0006	Vehicle	-14	34.47
P0006	Vehicle	-1	43.436
P0006	Vehicle	1	40.659
P0006	Vehicle	3	35.85
P0006	Vehicle	5	33.758
P0006	Vehicle	9	29.493
P0006	Vehicle	14	39.945
P0007	Vehicle	-14	25.973
P0007	Vehicle	-1	34.21
P0007	Vehicle	1	32.715
P0007	Vehicle	3	28.36
P0007	Vehicle	5	24.27
P0007	Vehicle	9	24.363
P0007	Vehicle	14	28.46
P0008	Vehicle	-14	16.319
P0008	Vehicle	-1	15.25
P0008	Vehicle	1	17.761
P0008	Vehicle	3	15.029
P0008	Vehicle	5	14.9
P0008	Vehicle	9	14.774
P0008	Vehicle	14	14.469
P0009	Vehicle	-14	62.332
P0009	Vehicle	-1	58.658
P0009	Vehicle	1	53.453
P0009	Vehicle	3	49.613
P0009	Vehicle	5	53.732
P0009	Vehicle	9	58.24
P0009	Vehicle	14	62.025

## Sheet: Fig 3b_pct_chng_from_baseline
CynoID	Treatment	Day	pCFB
P0201	LSN3441732 10mpk BID	1	0.368777
P0201	LSN3441732 10mpk BID	3	-17.9315
P0201	LSN3441732 10mpk BID	5	-32.2067
P0201	LSN3441732 10mpk BID	9	8.68904
P0201	LSN3441732 10mpk BID	14	-7.05293
P0202	LSN3441732 10mpk BID	1	-16.5769
P0202	LSN3441732 10mpk BID	3	-61.9012
P0202	LSN3441732 10mpk BID	5	-74.5889
P0202	LSN3441732 10mpk BID	9	-56.8372
P0202	LSN3441732 10mpk BID	14	-44.94
P0203	LSN3441732 10mpk BID	1	6.08526
P0203	LSN3441732 10mpk BID	3	-30.0594
P0203	LSN3441732 10mpk BID	5	-41.8647
P0203	LSN3441732 10mpk BID	9	-40.6982
P0203	LSN3441732 10mpk BID	14	-47.7665
P0204	LSN3441732 10mpk BID	1	18.5121
P0204	LSN3441732 10mpk BID	3	-45.1266
P0204	LSN3441732 10mpk BID	5	-61.4356
P0204	LSN3441732 10mpk BID	9	-59.7007
P0204	LSN3441732 10mpk BID	14	-60.9759
P0205	LSN3441732 10mpk BID	1	11.2235
P0205	LSN3441732 10mpk BID	3	-34.624
P0205	LSN3441732 10mpk BID	5	-52.9091
P0205	LSN3441732 10mpk BID	9	-36.5829
P0205	LSN3441732 10mpk BID	14	-27.3662
P0206	LSN3441732 10mpk BID	1	-12.4022
P0206	LSN3441732 10mpk BID	3	-67.6349
P0206	LSN3441732 10mpk BID	5	-78.302
P0206	LSN3441732 10mpk BID	9	-68.9989
P0206	LSN3441732 10mpk BID	14	-62.6383
P0207	LSN3441732 10mpk BID	1	3.52726
P0207	LSN3441732 10mpk BID	3	-34.8372
P0207	LSN3441732 10mpk BID	5	-39.7105
P0207	LSN3441732 10mpk BID	9	-34.2069
P0207	LSN3441732 10mpk BID	14	-7.38657
P0208	LSN3441732 10mpk BID	1	-18.0886
P0208	LSN3441732 10mpk BID	3	-50.8715
P0208	LSN3441732 10mpk BID	5	-69.6086
P0208	LSN3441732 10mpk BID	9	-69.9581
P0208	LSN3441732 10mpk BID	14	-32.53
P0101	LSN3441732 2mpk BID	1	-0.871456
P0101	LSN3441732 2mpk BID	3	-26.3908
P0101	LSN3441732 2mpk BID	5	-60.4222
P0101	LSN3441732 2mpk BID	9	-46.3414
P0101	LSN3441732 2mpk BID	14	-26.8256
P0102	LSN3441732 2mpk BID	1	-9.17849
P0102	LSN3441732 2mpk BID	3	-7.21387
P0102	LSN3441732 2mpk BID	5	-23.7562
P0102	LSN3441732 2mpk BID	9	-22.6794
P0102	LSN3441732 2mpk BID	14	-20.2744
P0103	LSN3441732 2mpk BID	1	9.11465
P0103	LSN3441732 2mpk BID	3	-20.0294
P0103	LSN3441732 2mpk BID	5	-53.193
P0103	LSN3441732 2mpk BID	9	-48.3056
P0103	LSN3441732 2mpk BID	14	-41.4618
P0104	LSN3441732 2mpk BID	1	2.95761
P0104	LSN3441732 2mpk BID	3	-41.4028
P0104	LSN3441732 2mpk BID	5	-73.9823
P0104	LSN3441732 2mpk BID	9	-58.1644
P0104	LSN3441732 2mpk BID	14	-48.6082
P0105	LSN3441732 2mpk BID	1	-14.9999
P0105	LSN3441732 2mpk BID	3	-34.8821
P0105	LSN3441732 2mpk BID	5	-52.767
P0105	LSN3441732 2mpk BID	9	-48.9556
P0105	LSN3441732 2mpk BID	14	-43.1214
P0106	LSN3441732 2mpk BID	1	-4.99799
P0106	LSN3441732 2mpk BID	3	12.2337
P0106	LSN3441732 2mpk BID	5	10.0362
P0106	LSN3441732 2mpk BID	9	33.2038
P0106	LSN3441732 2mpk BID	14	61.8786
P0107	LSN3441732 2mpk BID	1	-4.50699
P0107	LSN3441732 2mpk BID	3	-15.3593
P0107	LSN3441732 2mpk BID	5	-38.056
P0107	LSN3441732 2mpk BID	9	-34.8562
P0107	LSN3441732 2mpk BID	14	-34.6787
P0108	LSN3441732 2mpk BID	1	6.83679
P0108	LSN3441732 2mpk BID	3	-16.4032
P0108	LSN3441732 2mpk BID	5	-25.4812
P0108	LSN3441732 2mpk BID	9	-42.8477
P0108	LSN3441732 2mpk BID	14	-24.6097
P0001	Vehicle	1	3.13515
P0001	Vehicle	3	-10.9118
P0001	Vehicle	5	-15.0431
P0001	Vehicle	9	-3.47463
P0001	Vehicle	14	-6.40386
P0002	Vehicle	1	-10.7045
P0002	Vehicle	3	-4.39706
P0002	Vehicle	5	-17.4104
P0002	Vehicle	9	-1.31016
P0002	Vehicle	14	-5.55969
P0003	Vehicle	1	6.82271
P0003	Vehicle	3	-6.78087
P0003	Vehicle	5	-18.9905
P0003	Vehicle	9	-10.883
P0003	Vehicle	14	5.39606
P0004	Vehicle	1	1.26728
P0004	Vehicle	3	-7.33535
P0004	Vehicle	5	-29.9067
P0004	Vehicle	9	-34.0376
P0004	Vehicle	14	-15.4891
P0005	Vehicle	1	-14.1957
P0005	Vehicle	3	-21.4902
P0005	Vehicle	5	-27.0419
P0005	Vehicle	9	-26.9446
P0005	Vehicle	14	-14.8359
P0006	Vehicle	1	4.37964
P0006	Vehicle	3	-7.96601
P0006	Vehicle	5	-13.3366
P0006	Vehicle	9	-24.2857
P0006	Vehicle	14	2.54666
P0007	Vehicle	1	8.71841
P0007	Vehicle	3	-5.75412
P0007	Vehicle	5	-19.346
P0007	Vehicle	9	-19.0369
P0007	Vehicle	14	-5.4218
P0008	Vehicle	1	12.5218
P0008	Vehicle	3	-4.78634
P0008	Vehicle	5	-5.6036
P0008	Vehicle	9	-6.40185
P0008	Vehicle	14	-8.33413
P0009	Vehicle	1	-11.6406
P0009	Vehicle	3	-17.9883
P0009	Vehicle	5	-11.1794
P0009	Vehicle	9	-3.72758
P0009	Vehicle	14	2.52913

## Sheet: Fig 3b_stats
Treatment	Day	Mean_pCFB	SEM	Mean_pCFB_vs_Veh	SEMvsVeh	Adj_pvalue
Vehicle	1	0.03	2.93
LSN3441732 2mpk BID	1	-1.96	8.38	-1.99	8.87	1
LSN3441732 10mpk BID	1	-0.92	7	-0.95	7.59	1
Vehicle	3	-9.71	2.93
LSN3441732 2mpk BID	3	-18.68	8.38	-8.97	8.87	1
LSN3441732 10mpk BID	3	-42.87	7	-33.16	7.59	0.0011
Vehicle	5	-17.54	2.93
LSN3441732 2mpk BID	5	-39.7	8.38	-22.16	8.87	0.1706
LSN3441732 10mpk BID	5	-56.33	7	-38.79	7.59	0.0001
Vehicle	9	-14.46	2.93
LSN3441732 2mpk BID	9	-33.62	8.38	-19.16	8.87	0.3595
LSN3441732 10mpk BID	9	-44.79	7	-30.33	7.59	0.0033
Vehicle	14	-5.06	2.93
LSN3441732 2mpk BID	14	-22.21	8.38	-17.15	8.87	0.5755
LSN3441732 10mpk BID	14	-36.33	7	-31.27	7.59	0.0023

## Sheet: Fig 3f_data
Animal	Treatment	Lp(a)	Percent_change_from_Vehicle
1	Vehicle	14.884	34.5531
2	Vehicle	10.011	-9.49936
3	Vehicle	9.277	-16.1348
4	Vehicle	13.825	24.9797
5	Vehicle	7.312	-33.8986
1	LY3473329_1mpk	8.912	-19.4345
2	LY3473329_1mpk	9.52	-13.9381
3	LY3473329_1mpk	7.93	-28.3118
4	LY3473329_1mpk	10.403	-5.95563
5	LY3473329_1mpk	8.938	-19.1994
1	LY3473329_3mpk	3.393	-69.3269
2	LY3473329_3mpk	6.014	-45.6327
3	LY3473329_3mpk	3.723	-66.3436
4	LY3473329_3mpk	4.125	-62.7095
5	LY3473329_3mpk	6.197	-43.9784
1	LY3473329_10mpk	2.124	-80.7988
2	LY3473329_10mpk	2.374	-78.5388
3	LY3473329_10mpk	3.019	-72.7079
4	LY3473329_10mpk	1.686	-84.7584
5	LY3473329_10mpk	1.632	-85.2465
1	LY3473329_30mpk	1.195	-89.1971
2	LY3473329_30mpk	0.994	-91.0141
3	LY3473329_30mpk	1.853	-83.2487
4	LY3473329_30mpk	0.894	-91.9181
5	LY3473329_30mpk	0.985	-91.0955

## Sheet: Fig 3f_stats
Treatment	Diff_vs_Vehicle	SE_Diff	Adj_pvalue
LY3473329_1mpk	-1.9212	1.02711	0.2197
LY3473329_3mpk	-6.3714	1.02711	1.68585e-05
LY3473329_10mpk	-8.8948	1.02711	4.84055e-08
LY3473329_30mpk	-9.8776	1.02711	7.78863e-10

## Sheet: Fig 3g_raw_data
CynoID	Block	Treatment	Day	Time	Lp(a)
218213	Block_5	Vehicle	1	Pre dose	72.051
218216	Block_6	Vehicle	1	Pre dose	23.753
218219	Block_3	Vehicle	1	Pre dose	62.798
218233	Block_4	Vehicle	1	Pre dose	97.183
219438	Block_2	Vehicle	1	Pre dose	90.373
219440	Block_1	Vehicle	1	Pre dose	66.238
218214	Block_2	LY3473329-1mpk	1	Pre dose	110.055
218218	Block_1	LY3473329-1mpk	1	Pre dose	115.019
218222	Block_3	LY3473329-1mpk	1	Pre dose	15.737
218231	Block_6	LY3473329-1mpk	1	Pre dose	53.63
218234	Block_5	LY3473329-1mpk	1	Pre dose	67.735
218235	Block_4	LY3473329-1mpk	1	Pre dose	63.938
217440	Block_2	LY3473329-10mpk	1	Pre dose	63.144
218220	Block_5	LY3473329-10mpk	1	Pre dose	63.676
218226	Block_1	LY3473329-10mpk	1	Pre dose	112.151
218230	Block_6	LY3473329-10mpk	1	Pre dose	49.481
218232	Block_4	LY3473329-10mpk	1	Pre dose	65.725
219439	Block_3	LY3473329-10mpk	1	Pre dose	30.09
218221	Block_1	LY3473329-100mpk	1	Pre dose	63.503
218223	Block_6	LY3473329-100mpk	1	Pre dose	134.003
218229	Block_4	LY3473329-100mpk	1	Pre dose	31.483
218236	Block_2	LY3473329-100mpk	1	Pre dose	50.567
219442	Block_5	LY3473329-100mpk	1	Pre dose	61.834
218213	Block_5	Vehicle	1	4hr	73.338
218216	Block_6	Vehicle	1	4hr	19.473
218219	Block_3	Vehicle	1	4hr	54.537
218233	Block_4	Vehicle	1	4hr	91.098
219438	Block_2	Vehicle	1	4hr	106.255
219440	Block_1	Vehicle	1	4hr	57.892
218213	Block_5	Vehicle	3	4hr	68.654
218216	Block_6	Vehicle	3	4hr	26.825
218219	Block_3	Vehicle	3	4hr	46.84
218233	Block_4	Vehicle	3	4hr	90.314
219438	Block_2	Vehicle	3	4hr	78.755
219440	Block_1	Vehicle	3	4hr	67.693
218213	Block_5	Vehicle	5	4hr	75.546
218216	Block_6	Vehicle	5	4hr	25.131
218219	Block_3	Vehicle	5	4hr	52.159
218233	Block_4	Vehicle	5	4hr	83.768
219438	Block_2	Vehicle	5	4hr	82.291
219440	Block_1	Vehicle	5	4hr	55.015
218213	Block_5	Vehicle	9	4hr	69.371
218216	Block_6	Vehicle	9	4hr	22.328
218219	Block_3	Vehicle	9	4hr	54.768
218233	Block_4	Vehicle	9	4hr	92.722
219438	Block_2	Vehicle	9	4hr	85.092
219440	Block_1	Vehicle	9	4hr	55.713
218213	Block_5	Vehicle	14	4hr	73.14
218216	Block_6	Vehicle	14	4hr	18.937
218219	Block_3	Vehicle	14	4hr	52.51
218233	Block_4	Vehicle	14	4hr	84.16
219438	Block_2	Vehicle	14	4hr	82.237
219440	Block_1	Vehicle	14	4hr	57.233
218214	Block_2	LY3473329-1mpk	1	4hr	97.491
218218	Block_1	LY3473329-1mpk	1	4hr	117.597
218222	Block_3	LY3473329-1mpk	1	4hr	16.395
218231	Block_6	LY3473329-1mpk	1	4hr	53.808
218234	Block_5	LY3473329-1mpk	1	4hr	66.137
218235	Block_4	LY3473329-1mpk	1	4hr	65.184
218214	Block_2	LY3473329-1mpk	3	4hr	91.721
218218	Block_1	LY3473329-1mpk	3	4hr	112.368
218222	Block_3	LY3473329-1mpk	3	4hr	11.704
218231	Block_6	LY3473329-1mpk	3	4hr	47.474
218234	Block_5	LY3473329-1mpk	3	4hr	63.489
218235	Block_4	LY3473329-1mpk	3	4hr	56.499
218214	Block_2	LY3473329-1mpk	5	4hr	85.692
218218	Block_1	LY3473329-1mpk	5	4hr	109.155
218222	Block_3	LY3473329-1mpk	5	4hr	11.192
218231	Block_6	LY3473329-1mpk	5	4hr	45.131
218234	Block_5	LY3473329-1mpk	5	4hr	70.165
218235	Block_4	LY3473329-1mpk	5	4hr	53.752
218214	Block_2	LY3473329-1mpk	9	4hr	81.717
218218	Block_1	LY3473329-1mpk	9	4hr	123.954
218222	Block_3	LY3473329-1mpk	9	4hr	9.293
218231	Block_6	LY3473329-1mpk	9	4hr	31.114
218234	Block_5	LY3473329-1mpk	9	4hr	64.385
218235	Block_4	LY3473329-1mpk	9	4hr	47.785
218214	Block_2	LY3473329-1mpk	14	4hr	62.518
218218	Block_1	LY3473329-1mpk	14	4hr	111.597
218222	Block_3	LY3473329-1mpk	14	4hr	7.382
218231	Block_6	LY3473329-1mpk	14	4hr	28.47
218234	Block_5	LY3473329-1mpk	14	4hr	57.038
218235	Block_4	LY3473329-1mpk	14	4hr	36.926
217440	Block_2	LY3473329-10mpk	1	4hr	62.803
218220	Block_5	LY3473329-10mpk	1	4hr	66.997
218226	Block_1	LY3473329-10mpk	1	4hr	108.777
218230	Block_6	LY3473329-10mpk	1	4hr	45.962
218232	Block_4	LY3473329-10mpk	1	4hr	64.458
219439	Block_3	LY3473329-10mpk	1	4hr	30.142
217440	Block_2	LY3473329-10mpk	3	4hr	37.794
218220	Block_5	LY3473329-10mpk	3	4hr	43.338
218226	Block_1	LY3473329-10mpk	3	4hr	76.759
218230	Block_6	LY3473329-10mpk	3	4hr	35.151
218232	Block_4	LY3473329-10mpk	3	4hr	30.322
219439	Block_3	LY3473329-10mpk	3	4hr	21.68
217440	Block_2	LY3473329-10mpk	5	4hr	38.207
218220	Block_5	LY3473329-10mpk	5	4hr	37.431
218226	Block_1	LY3473329-10mpk	5	4hr	69.663
218230	Block_6	LY3473329-10mpk	5	4hr	26.971
218232	Block_4	LY3473329-10mpk	5	4hr	31.738
219439	Block_3	LY3473329-10mpk	5	4hr	21.72
217440	Block_2	LY3473329-10mpk	9	4hr	37.879
218220	Block_5	LY3473329-10mpk	9	4hr	46.471
218226	Block_1	LY3473329-10mpk	9	4hr	59.699
218230	Block_6	LY3473329-10mpk	9	4hr	19.275
218232	Block_4	LY3473329-10mpk	9	4hr	28.08
219439	Block_3	LY3473329-10mpk	9	4hr	18.466
217440	Block_2	LY3473329-10mpk	14	4hr	27.525
218220	Block_5	LY3473329-10mpk	14	4hr	31.412
218226	Block_1	LY3473329-10mpk	14	4hr	53.912
218230	Block_6	LY3473329-10mpk	14	4hr	14.404
218232	Block_4	LY3473329-10mpk	14	4hr	16.367
219439	Block_3	LY3473329-10mpk	14	4hr	13.601
218221	Block_1	LY3473329-100mpk	1	4hr	57.552
218223	Block_6	LY3473329-100mpk	1	4hr	102.207
218229	Block_4	LY3473329-100mpk	1	4hr	18.95
218236	Block_2	LY3473329-100mpk	1	4hr	36.698
219442	Block_5	LY3473329-100mpk	1	4hr	61.471
218221	Block_1	LY3473329-100mpk	3	4hr	37.977
218223	Block_6	LY3473329-100mpk	3	4hr	67.885
218229	Block_4	LY3473329-100mpk	3	4hr	16.507
218236	Block_2	LY3473329-100mpk	3	4hr	23.074
219442	Block_5	LY3473329-100mpk	3	4hr	46.465
218221	Block_1	LY3473329-100mpk	5	4hr	41.338
218223	Block_6	LY3473329-100mpk	5	4hr	90.201
218229	Block_4	LY3473329-100mpk	5	4hr	17.421
218236	Block_2	LY3473329-100mpk	5	4hr	23.304
219442	Block_5	LY3473329-100mpk	5	4hr	43.695
218221	Block_1	LY3473329-100mpk	9	4hr	23.771
218223	Block_6	LY3473329-100mpk	9	4hr	69.54
218229	Block_4	LY3473329-100mpk	9	4hr	11.012
218236	Block_2	LY3473329-100mpk	9	4hr	15.587
219442	Block_5	LY3473329-100mpk	9	4hr	35.753
218221	Block_1	LY3473329-100mpk	14	4hr	22.568
218223	Block_6	LY3473329-100mpk	14	4hr	43.526
218229	Block_4	LY3473329-100mpk	14	4hr	4.973
218236	Block_2	LY3473329-100mpk	14	4hr	14.913
219442	Block_5	LY3473329-100mpk	14	4hr	14.296

## Sheet: Fig 3g_pct_chng_from_baseline
CynoID	Block	Treatment	Day	pCFB
218213	Block_5	Vehicle	1	1.78623
218213	Block_5	Vehicle	3	-4.71472
218213	Block_5	Vehicle	5	4.85073
218213	Block_5	Vehicle	9	-3.71959
218213	Block_5	Vehicle	14	1.51143
218216	Block_6	Vehicle	1	-18.0188
218216	Block_6	Vehicle	3	12.9331
218216	Block_6	Vehicle	5	5.80137
218216	Block_6	Vehicle	9	-5.99924
218216	Block_6	Vehicle	14	-20.2753
218219	Block_3	Vehicle	1	-13.1549
218219	Block_3	Vehicle	3	-25.4116
218219	Block_3	Vehicle	5	-16.9416
218219	Block_3	Vehicle	9	-12.787
218219	Block_3	Vehicle	14	-16.3827
218233	Block_4	Vehicle	1	-6.26138
218233	Block_4	Vehicle	3	-7.06811
218233	Block_4	Vehicle	5	-13.8039
218233	Block_4	Vehicle	9	-4.59031
218233	Block_4	Vehicle	14	-13.4005
219438	Block_2	Vehicle	1	17.5738
219438	Block_2	Vehicle	3	-12.8556
219438	Block_2	Vehicle	5	-8.94294
219438	Block_2	Vehicle	9	-5.84356
219438	Block_2	Vehicle	14	-9.00269
219440	Block_1	Vehicle	1	-12.6
219440	Block_1	Vehicle	3	2.19662
219440	Block_1	Vehicle	5	-16.9434
219440	Block_1	Vehicle	9	-15.8897
219440	Block_1	Vehicle	14	-13.5949
218214	Block_2	LY3473329-1mpk	1	-11.4161
218214	Block_2	LY3473329-1mpk	3	-16.6589
218214	Block_2	LY3473329-1mpk	5	-22.1371
218214	Block_2	LY3473329-1mpk	9	-25.7489
218214	Block_2	LY3473329-1mpk	14	-43.1939
218218	Block_1	LY3473329-1mpk	1	2.24137
218218	Block_1	LY3473329-1mpk	3	-2.30484
218218	Block_1	LY3473329-1mpk	5	-5.09829
218218	Block_1	LY3473329-1mpk	9	7.76828
218218	Block_1	LY3473329-1mpk	14	-2.97516
218222	Block_3	LY3473329-1mpk	1	4.18123
218222	Block_3	LY3473329-1mpk	3	-25.6275
218222	Block_3	LY3473329-1mpk	5	-28.881
218222	Block_3	LY3473329-1mpk	9	-40.9481
218222	Block_3	LY3473329-1mpk	14	-53.0914
218231	Block_6	LY3473329-1mpk	1	0.331904
218231	Block_6	LY3473329-1mpk	3	-11.4787
218231	Block_6	LY3473329-1mpk	5	-15.8475
218231	Block_6	LY3473329-1mpk	9	-41.984
218231	Block_6	LY3473329-1mpk	14	-46.914
218234	Block_5	LY3473329-1mpk	1	-2.35919
218234	Block_5	LY3473329-1mpk	3	-6.26855
218234	Block_5	LY3473329-1mpk	5	3.58751
218234	Block_5	LY3473329-1mpk	9	-4.94574
218234	Block_5	LY3473329-1mpk	14	-15.7924
218235	Block_4	LY3473329-1mpk	1	1.94876
218235	Block_4	LY3473329-1mpk	3	-11.6347
218235	Block_4	LY3473329-1mpk	5	-15.9311
218235	Block_4	LY3473329-1mpk	9	-25.2635
218235	Block_4	LY3473329-1mpk	14	-42.2472
217440	Block_2	LY3473329-10mpk	1	-0.540035
217440	Block_2	LY3473329-10mpk	3	-40.1463
217440	Block_2	LY3473329-10mpk	5	-39.4923
217440	Block_2	LY3473329-10mpk	9	-40.0117
217440	Block_2	LY3473329-10mpk	14	-56.4092
218220	Block_5	LY3473329-10mpk	1	5.21547
218220	Block_5	LY3473329-10mpk	3	-31.9398
218220	Block_5	LY3473329-10mpk	5	-41.2165
218220	Block_5	LY3473329-10mpk	9	-27.0196
218220	Block_5	LY3473329-10mpk	14	-50.669
218226	Block_1	LY3473329-10mpk	1	-3.00844
218226	Block_1	LY3473329-10mpk	3	-31.5575
218226	Block_1	LY3473329-10mpk	5	-37.8846
218226	Block_1	LY3473329-10mpk	9	-46.7691
218226	Block_1	LY3473329-10mpk	14	-51.9291
218230	Block_6	LY3473329-10mpk	1	-7.11182
218230	Block_6	LY3473329-10mpk	3	-28.9606
218230	Block_6	LY3473329-10mpk	5	-45.4922
218230	Block_6	LY3473329-10mpk	9	-61.0457
218230	Block_6	LY3473329-10mpk	14	-70.8898
218232	Block_4	LY3473329-10mpk	1	-1.92773
218232	Block_4	LY3473329-10mpk	3	-53.8653
218232	Block_4	LY3473329-10mpk	5	-51.7109
218232	Block_4	LY3473329-10mpk	9	-57.2765
218232	Block_4	LY3473329-10mpk	14	-75.0978
219439	Block_3	LY3473329-10mpk	1	0.172815
219439	Block_3	LY3473329-10mpk	3	-27.9495
219439	Block_3	LY3473329-10mpk	5	-27.8166
219439	Block_3	LY3473329-10mpk	9	-38.6308
219439	Block_3	LY3473329-10mpk	14	-54.7989
218221	Block_1	LY3473329-100mpk	1	-9.37121
218221	Block_1	LY3473329-100mpk	3	-40.1965
218221	Block_1	LY3473329-100mpk	5	-34.9039
218221	Block_1	LY3473329-100mpk	9	-62.5671
218221	Block_1	LY3473329-100mpk	14	-64.4615
218223	Block_6	LY3473329-100mpk	1	-23.7278
218223	Block_6	LY3473329-100mpk	3	-49.3407
218223	Block_6	LY3473329-100mpk	5	-32.6873
218223	Block_6	LY3473329-100mpk	9	-48.1056
218223	Block_6	LY3473329-100mpk	14	-67.5186
218229	Block_4	LY3473329-100mpk	1	-39.8088
218229	Block_4	LY3473329-100mpk	3	-47.5685
218229	Block_4	LY3473329-100mpk	5	-44.6654
218229	Block_4	LY3473329-100mpk	9	-65.0224
218229	Block_4	LY3473329-100mpk	14	-84.2042
218236	Block_2	LY3473329-100mpk	1	-27.427
218236	Block_2	LY3473329-100mpk	3	-54.3695
218236	Block_2	LY3473329-100mpk	5	-53.9146
218236	Block_2	LY3473329-100mpk	9	-69.1755
218236	Block_2	LY3473329-100mpk	14	-70.5084
219442	Block_5	LY3473329-100mpk	1	-0.587056
219442	Block_5	LY3473329-100mpk	3	-24.8553
219442	Block_5	LY3473329-100mpk	5	-29.335
219442	Block_5	LY3473329-100mpk	9	-42.1791
219442	Block_5	LY3473329-100mpk	14	-76.88

## Sheet: Fig 3g_stats
Treatment	Day	Mean_pCFB	SEM	Mean_pCFB_vs_Veh	SEMvsVeh	Adj_pvalue
Vehicle	D01	-5.11	4.24
LY3473329-1mpk	D01	-0.85	4.24	4.27	5.99	1
LY3473329-10mpk	D01	-1.2	4.24	3.91	5.99	1
LY3473329-100mpk	D01	-21.09	4.7	-15.98	6.33	0.2205
Vehicle	D03	-5.82	4.24
LY3473329-1mpk	D03	-12.33	4.24	-6.51	5.99	1
LY3473329-10mpk	D03	-35.74	4.24	-29.92	5.99	0.0001
LY3473329-100mpk	D03	-44.17	4.7	-38.35	6.33	0.0001
Vehicle	D05	-7.66	4.24
LY3473329-1mpk	D05	-14.05	4.24	-6.39	5.99	1
LY3473329-10mpk	D05	-40.6	4.24	-32.94	5.99	0.0001
LY3473329-100mpk	D05	-40.01	4.7	-32.35	6.33	0.0001
Vehicle	D09	-8.14	4.24
LY3473329-1mpk	D09	-21.85	4.24	-13.72	5.99	0.393
LY3473329-10mpk	D09	-45.13	4.24	-36.99	5.99	0.0001
LY3473329-100mpk	D09	-58.32	4.7	-50.18	6.33	0.0001
Vehicle	D14	-11.86	4.24
LY3473329-1mpk	D14	-34.04	4.24	-22.18	5.99	0.0075
LY3473329-10mpk	D14	-59.97	4.24	-48.11	5.99	0.0001
LY3473329-100mpk	D14	-73.62	4.7	-61.77	6.33	0.0001
