# Supplementary material for: Discovery of potent small-molecule inhibitors of lipoprotein(a) formation
Source: Nature. 2024 May 8;629(8013):945–50. doi: 10.1038/s41586-024-07387-z (PMC11111404; doi:10.1038/s41586-024-07387-z)
Supplement: Supplementary file 6 — Source Data Fig. 4 [file 41586_2024_7387_MOESM6_ESM.xlsx]

## Sheet: Fig 4a-Plasmin activity
PLG activity (Vmax)		Lp(a)-Hemo3441732.R4-2018
Sample ID#	Group	Treatment	Dose, mpk	Replicate 1	Replicate 2	Plasminogen	% change from Vehicle
1	A1	1% HEC	10 mL/kg	276.994	282.955	279.975	4.85587
2	A2	1% HEC	10 mL/kg	286.491	290.166	288.328	7.98442
3	A3	1% HEC	10 mL/kg	260.248	263.733	261.991	-1.87949
4	A4	1% HEC	10 mL/kg	243.886	246.413	245.15	-8.18672
5	A5	1% HEC	10 mL/kg	258.401	260.803	259.602	-2.77407
6	B1	3441732	3.7	233.598	238.07	235.834	-11.6758
7	B2	3441732	3.7	239.342	241.939	240.641	-9.87548
8	B3	3441732	3.7	259.606	266.922	263.264	-1.40248
9	B4	3441732	3.7	234.747	238.196	236.471	-11.437
10	B5	3441732	3.7	204.985	210.884	207.934	-22.1247
11	C1	3441732	12.3	284.452	279.877	282.164	5.67593
12	C2	3441732	12.3	249.068	249.884	249.476	-6.56644
13	C3	3441732	12.3	238.009	240.921	239.465	-10.3158
14	C4	3441732	12.3	201.341	208.639	204.99	-23.2273
15	C5	3441732	12.3	183.623	189.912	186.767	-30.0521
16	D1	3441732	37	217.532	174.037	195.785	-26.6749
17	D2	3441732	37	172.649	173.594	173.122	-35.1626
18	D3	3441732	37	184.379	185.398	184.888	-30.7559
19	D4	3441732	37	149.241	151.449	150.345	-43.693
20	D5	3441732	37	196.98	204.259	200.62	-24.8641
					Vehicle mean	267.009

## Sheet: Fig 4a-PLG Conc
PLG mass (ug/ml)		Lp(a)-Hemo3441732.R4-2018
Sample ID#	Group	Treatment	Dose, mpk	Replicate 1	Replicate 2	Plasminogen	% change from Vehicle
1	A1	1% HEC	10 mL/kg	220.58	235.396	227.988	12.0841
2	A2	1% HEC	10 mL/kg	139.324	149.252	144.288	-29.0647
3	A3	1% HEC	10 mL/kg	221.36	235.56	228.46	12.3161
4	A4	1% HEC	10 mL/kg	210.008	214.484	212.246	4.34496
5	A5	1% HEC	10 mL/kg	194.728	213.388	204.058	0.319555
6	B1	3441732	3.7	169.9	185.664	177.782	-12.5983
7	B2	3441732	3.7	193.976	205.5	199.738	-1.80426
8	B3	3441732	3.7	187.308	188.992	188.15	-7.50118
9	B4	3441732	3.7	191.488	197.772	194.63	-4.31546
10	B5	3441732	3.7	158.9	169.5	164.2	-19.2755
11	C1	3441732	12.3	187.144	198.344	192.744	-5.24266
12	C2	3441732	12.3	151.612	164.496	158.054	-22.2971
13	C3	3441732	12.3	145.376	157.928	151.652	-25.4444
14	C4	3441732	12.3	127.92	141.248	134.584	-33.8354
15	C5	3441732	12.3	115.472	123.088	119.28	-41.3592
16	D1	3441732	37	111.012	116.416	113.714	-44.0956
17	D2	3441732	37	118.768	130.704	124.736	-38.6769
18	D3	3441732	37	109.952	123.756	116.854	-42.5519
19	D4	3441732	37	121.004	129.14	125.072	-38.5118
20	D5	3441732	37	125.228	130.432	127.83	-37.1559
					Vehicle mean	203.408

## Sheet: Fig 4b-Plasmin Activity
PLG activity (Vmax)		Lp(a)-Hemo3473329.R4-2018
Sample ID#	Group	Treatment	Dose, mpk	Replicate 1	Replicate 2	Plasminogen	% change from Vehicle
1	A1	1% HEC	10 mL/kg	407.469	406.248	406.859	-5.76419
2	A2	1% HEC	10 mL/kg	429.584	433.977	431.78	0.00811473
3	A3	1% HEC	10 mL/kg	450.685	452.219	451.452	4.56435
4	A4	1% HEC	10 mL/kg	426.06	426.485	426.272	-1.26765
5	A5	1% HEC	10 mL/kg	441.143	443.584	442.364	2.45938
6	B1	3473329	3.2	436.745	437.378	437.062	1.2314
7	B2	3473329	3.2	455.671	452.252	453.962	5.14566
8	B3	3473329	3.2	447.416	455.835	451.626	4.6046
9	B4	3473329	3.2	413.515	415.508	414.512	-3.99167
10	B5	3473329	3.2	443.63	455.11	449.37	4.08216
11	C1	3473329	10.5	431.402	422.258	426.83	-1.13848
12	C2	3473329	10.5	387.065	394.29	390.677	-9.51211
13	C3	3473329	10.5	425.922	433.134	429.528	-0.513593
14	C4	3473329	10.5	337.633	342.491	340.062	-21.2355
15	C5	3473329	10.5	378.355	389.046	383.701	-11.128
16	D1	3473329	31.6	356.862	357.898	357.38	-17.2243
17	D2	3473329	31.6	337.031	336.831	336.931	-21.9607
18	D3	3473329	31.6	314.998	319.531	317.264	-26.5159
19	D4	3473329	31.6	380.162	383.01	381.586	-11.6179
20	D5	3473329	31.6	336.487	329.925	333.206	-22.8234
					Vehicle mean	431.745

## Sheet: Fig 4b-PLG Conc
PLG mass (ug/ml)		Lp(a)-Hemo3473329.R4-2018
Sample ID#	Group	Treatment	Dose, mpk	Replicate 1	Replicate 2	Plasminogen	% change from Vehicle
1	A1	1% HEC	10 mL/kg	225.596	228.032	226.814	-13.8732
2	A2	1% HEC	10 mL/kg	281.868	298.868	290.368	10.2599
3	A3	1% HEC	10 mL/kg	260.272	272.032	266.152	1.06444
4	A4	1% HEC	10 mL/kg	270.472	278.088	274.28	4.15084
5	A5	1% HEC	10 mL/kg	259.348	258.912	259.13	-1.60198
6	B1	3473329	3.2	245.604	248.16	246.882	-6.25285
7	B2	3473329	3.2	275.6	287.828	281.714	6.97372
8	B3	3473329	3.2	301.472	301.932	301.702	14.5637
9	B4	3473329	3.2	251.1	247.992	249.546	-5.24126
10	B5	3473329	3.2	270.384	277.82	274.102	4.08325
11	C1	3473329	10.5	241.392	238.436	239.914	-8.89877
12	C2	3473329	10.5	228.556	243.736	236.146	-10.3296
13	C3	3473329	10.5	235.352	249.956	242.654	-7.85832
14	C4	3473329	10.5	212.812	238.24	225.526	-14.3622
15	C5	3473329	10.5	213.952	233.564	223.758	-15.0336
16	D1	3473329	31.6	197.56	200.844	199.202	-24.3581
17	D2	3473329	31.6	179.928	195.38	187.654	-28.7432
18	D3	3473329	31.6	183.64	191.112	187.376	-28.8487
19	D4	3473329	31.6	229.888	229.028	229.458	-12.8692
20	D5	3473329	31.6	216.732	233.256	224.994	-14.5643
					Vehicle mean	263.349
