# Supplementary material for: Discovery of potent small-molecule inhibitors of lipoprotein(a) formation
Source: Nature. 2024 May 8;629(8013):945–50. doi: 10.1038/s41586-024-07387-z (PMC11111404; doi:10.1038/s41586-024-07387-z)
Supplement: Supplementary file 7 — Source Data Extended Data Fig. 4 [file 41586_2024_7387_MOESM7_ESM.xlsx]

## Sheet: Rat PLG mRNA
Sample	Treatment	RQ		Group	Ave	SD	N
1	Vehicle	1		Vehicle	0.899	0.182508	5
2	Vehicle	0.868		4.5 mg/kg	0.9386	0.195269	5
3	Vehicle	0.796		14 mg/kg	0.8866	0.120107	5
4	Vehicle	1.151		42 mg/kg	0.934	0.139755	5
5	Vehicle	0.68		125 mg/kg	1.0004	0.263692	5
6	4.5 mg/kg	0.684
7	4.5 mg/kg	0.816
8	4.5 mg/kg	1.102
9	4.5 mg/kg	0.938
10	4.5 mg/kg	1.153
11	14 mg/kg	1.006
12	14 mg/kg	0.706
13	14 mg/kg	0.957
14	14 mg/kg	0.828
15	14 mg/kg	0.936
16	42 mg/kg	0.859
17	42 mg/kg	0.932
18	42 mg/kg	1.124
19	42 mg/kg	0.755
20	42 mg/kg	1
21	125 mg/kg	0.933
22	125 mg/kg	1.448
23	125 mg/kg	0.746
24	125 mg/kg	0.92
25	125 mg/kg	0.955
